# Supplementary material for: Spatial and Temporal Variability Management for All Farmers: A Cell-Size Approach to Enhance Coffee Yields and Optimize Inputs
Source: Plants (Basel). 2025 Jan 9;14(2):169. doi: 10.3390/plants14020169 (PMC11769169; doi:10.3390/plants14020169)
Supplement: Supplementary file 1 [file plants-14-00169-s001.zip]

Archive with 1 entries (1 files):
- plants-3362059-supplementary.pdf
